# Supplementary material for: Assessing Uncertainty in the Rooting of the SARS-CoV-2 Phylogeny
Source: Mol Biol Evol. 2020 Dec 9;38(4):1537–43. doi: 10.1093/molbev/msaa316 (PMC7798932; doi:10.1093/molbev/msaa316)
Supplement: msaa316_Supplementary_Data [file msaa316_supplementary_data.zip]

Archive with 6 entries (6 files):
- cpl-natbib (1).sty
- crop.sty
- MBE.cls
- natbib.bst
- refs.bib
- rootMS_Supplement.pdf
