# Supplementary material for: Assessing Uncertainty in the Rooting of the SARS-CoV-2 Phylogeny
Source: Mol Biol Evol. 2020 Dec 9;38(4):1537–43. doi: 10.1093/molbev/msaa316 (PMC7798932; doi:10.1093/molbev/msaa316)
Supplement: msaa316_Supplementary_Data [file msaa316_supplementary_data.zip › refs.bib]

@article{zhou2020pneumonia,
  title={A pneumonia outbreak associated with a new coronavirus of probable bat origin},
  author={Zhou, Peng and Yang, Xing-Lou and Wang, Xian-Guang and Hu, Ben and Zhang, Lei and Zhang, Wei and Si, Hao-Rui and Zhu, Yan and Li, Bei and Huang, Chao-Lin and others},
  journal={nature},
  volume={579},
  number={7798},
  pages={270--273},
  year={2020},
  publisher={Nature Publishing Group}
}

@Article{kendall48,
  author    = {D. G. Kendall},
  title     = {On the generalized ``birth-death'' process},
  journal   = {Annual Review of Mathematical Statistics},
  year      = 1948,
  volume    = 19,
  pages     = {1--15}
}

@Article{kingman82a,
  author    = {J. F. C. Kingman},
  title     = {The coalescent},
  journal   = {Stochastic Processes and their Applications},
  year      = 1982,
  volume    = 13,
  pages     = {235--248}
}

@InProceedings{kingman82b,
  author    = {J. F. C. Kingman},
  editor    = {G. Koch and F. Spizzichino},
  title     = {Exchangeability and the evolution of large populations},
  booktitle = {Exchangeability in {P}robability and {S}tatistics},
  publisher = {North-Holland},
  year      = 1982,
  pages     = {97--112}
}

@InProceedings{kingman82c,
  author    = {J. F. C. Kingman},
  editor    = {J. Gani and E. J. Hannan},
  title     = {On the genealogy of large populations},
  booktitle = {Essays in {S}tatistical {S}cience: {P}apers in {H}onour of {P. A. P. M}oran, Journal of Applied Probability, Special Volume 19A},
  publisher = {Applied Probability Trust},
  year      = 1982,
  pages     = {27--43}
}

@Article{nee94,
  author    = {S. Nee and R. M. May and P. H. Harvey},
  title     = {The reconstructed evolutionary process},
  journal   = {Philosophical Transactions of the Royal Society of London B},
  year      = 1994,
  volume    = 344,
  pages     = {305--311}
}

@article{sokal1958,
  title={A statistical method for evaluating systematic relationships},
  author={R. R. Sokal and C. D. Michener},
  journal={Univ. Kans. Sci. Bull.},
  volume={28},
  pages={1409--1438},
 year={1958}
}

@Book{thompson75,
  author    = {E. A. Thompson},
  title     = {Human {E}volutionary {T}rees},
  publisher = {Cambridge University Press},
  year      = 1975,
  address   = {Cambridge, England}
}

@article{wu2020new,
  title={A new coronavirus associated with human respiratory disease in China},
  author={Wu, Fan and Zhao, Su and Yu, Bin and Chen, Yan-Mei and Wang, Wen and Song, Zhi-Gang and Hu, Yi and Tao, Zhao-Wu and Tian, Jun-Hua and Pei, Yuan-Yuan and others},
  journal={Nature},
  volume={579},
  number={7798},
  pages={265--269},
  year={2020},
  publisher={Nature Publishing Group}
}
@article{zhou2020novel,
  title={A novel bat coronavirus reveals natural insertions at the S1/S2 cleavage site of the Spike protein and a possible recombinant origin of HCoV-19},
  author={Zhou, Hong and Chen, Xing and Hu, Tao and Li, Juan and Song, Hao and Liu, Yanran and Wang, Peihan and Liu, Di and Yang, Jing and Holmes, Edward C and others},
  journal={Current Biology},
  year={2020},
  doi ={10.1016/j.cub.2020.05.023}
  publisher={Cell Press}
}
@article{boni2020evolutionary,
  title={Evolutionary origins of the SARS-CoV-2 sarbecovirus lineage responsible for the COVID-19 pandemic},
  author={Boni, Maciej F and Lemey, Philippe and Jiang, Xiaowei and Lam, Tommy Tsan-Yuk and Perry, Blair and Castoe, Todd and Rambaut, Andrew and Robertson, David L},
  journal={Nature Microbiology},
  volume={5},
  pages = {1408-1417},
  year={2020},
  doi = {10.1038/s41564-020-0771-4},
  publisher={Nature Research}
}
@article {Forster9241,
	author = {Forster, Peter and Forster, Lucy and Renfrew, Colin and Forster, Michael},
	title = {Phylogenetic network analysis of SARS-CoV-2 genomes},
	volume = {117},
	number = {17},
	pages = {9241--9243},
	year = {2020},
	doi = {10.1073/pnas.2004999117},
	publisher = {National Academy of Sciences},
	abstract = {This is a phylogenetic network of SARS-CoV-2 genomes sampled from across the world. These genomes are closely related and under evolutionary selection in their human hosts, sometimes with parallel evolution events, that is, the same virus mutation emerges in two different human hosts. This makes character-based phylogenetic networks the method of choice for reconstructing their evolutionary paths and their ancestral genome in the human host. The network method has been used in around 10,000 phylogenetic studies of diverse organisms, and is mostly known for reconstructing the prehistoric population movements of humans and for ecological studies, but is less commonly employed in the field of virology.In a phylogenetic network analysis of 160 complete human severe acute respiratory syndrome coronavirus 2 (SARS-Cov-2) genomes, we find three central variants distinguished by amino acid changes, which we have named A, B, and C, with A being the ancestral type according to the bat outgroup coronavirus. The A and C types are found in significant proportions outside East Asia, that is, in Europeans and Americans. In contrast, the B type is the most common type in East Asia, and its ancestral genome appears not to have spread outside East Asia without first mutating into derived B types, pointing to founder effects or immunological or environmental resistance against this type outside Asia. The network faithfully traces routes of infections for documented coronavirus disease 2019 (COVID-19) cases, indicating that phylogenetic networks can likewise be successfully used to help trace undocumented COVID-19 infection sources, which can then be quarantined to prevent recurrent spread of the disease worldwide.},
	issn = {0027-8424},
	URL = {https://www.pnas.org/content/117/17/9241},
	eprint = {https://www.pnas.org/content/117/17/9241.full.pdf},
	journal = {Proceedings of the National Academy of Sciences}
}
@article{wu2020mutations,
  title={Mutations, Recombination and Insertion in the Evolution of 2019-nCoV},
  author={Wu, Aiping and Niu, Peihua and Wang, Lulan and Zhou, Hangyu and Zhao, Xiang and Wang, Wenling and Wang, Jingfeng and Ji, Chengyang and Ding, Xiao and Wang, Xianyue and others},
  journal={bioRxiv},
  year={2020},
  publisher={Cold Spring Harbor Laboratory}
}
@article{huelsenbeck2002inferring,
  title={Inferring the root of a phylogenetic tree},
  author={Huelsenbeck, John P and Bollback, Jonathan P and Levine, Amy M},
  journal={Systematic biology},
  volume={51},
  number={1},
  pages={32--43},
  year={2002},
  publisher={Society of Systematic Zoology}
}
@article{felsenstein1978cases,
  title={Cases in which parsimony or compatibility methods will be positively misleading},
  author={Felsenstein, Joseph},
  journal={Systematic zoology},
  volume={27},
  number={4},
  pages={401--410},
  year={1978},
  publisher={Society of Systematic Zoology}
}
@article{hendy1989framework,
  title={A framework for the quantitative study of evolutionary trees},
  author={Hendy, Michael D and Penny, David},
  journal={Systematic zoology},
  volume={38},
  number={4},
  pages={297--309},
  year={1989},
  publisher={Society of Systematic Zoology}
}
@article{maddison1984outgroup,
  title={Outgroup analysis and parsimony},
  author={Maddison, Wayne P and Donoghue, Michael J and Maddison, David R},
  journal={Systematic biology},
  volume={33},
  number={1},
  pages={83--103},
  year={1984},
  publisher={Society of Systematic Zoology}
}
@article{graham2002rooting,
  title={Rooting phylogenetic trees with distant outgroups: a case study from the commelinoid monocots},
  author={Graham, Sean W and Olmstead, Richard G and Barrett, Spencer CH},
  journal={Molecular biology and evolution},
  volume={19},
  number={10},
  pages={1769--1781},
  year={2002},
  publisher={Oxford University Press}
}
@article{yoder2000estimation,
  title={Estimation of primate speciation dates using local molecular clocks},
  author={Yoder, Anne D and Yang, Ziheng},
  journal={Molecular Biology and Evolution},
  volume={17},
  number={7},
  pages={1081--1090},
  year={2000},
  publisher={Oxford University Press}
}
@article{drummond2006relaxed,
  title={Relaxed phylogenetics and dating with confidence},
  author={Drummond, Alexei J and Ho, Simon YW and Phillips, Matthew J and Rambaut, Andrew},
  journal={PLoS biology},
  volume={4},
  number={5},
  year={2006},
  publisher={Public Library of Science}
}
@article{swofford1996molecular,
  title={Molecular Systematics, chapter Phylogenetic Inference},
  author={Swofford, DL and Olsen, PJ and Waddell, PJ and Hillis, DM},
  journal={Sinauer Associates},
  volume={15},
  pages={407--514},
  year={1996}
}
@article{mai2017minimum,
  title={Minimum variance rooting of phylogenetic trees and implications for species tree reconstruction},
  author={Mai, Uyen and Sayyari, Erfan and Mirarab, Siavash},
  journal={PloS one},
  volume={12},
  number={8},
  year={2017},
  publisher={Public Library of Science}
}
@article{rambaut2016exploring,
  title={Exploring the temporal structure of heterochronous sequences using TempEst (formerly Path-O-Gen)},
  author={Rambaut, Andrew and Lam, Tommy T and Max Carvalho, Luiz and Pybus, Oliver G},
  journal={Virus evolution},
  volume={2},
  number={1},
  pages={vew007},
  year={2016},
  publisher={Oxford University Press}
}
@article{patino2020recombination,
  title={Recombination and lineage-specific mutations led to the emergence of SARS-CoV-2},
  author={Patino-Galindo, Juan Angel and Filip, Ioan and AlQuraishi, Mohammed and Rabadan, Raul},
  journal={bioRxiv},
  year={2020},
  publisher={Cold Spring Harbor Laboratory}
}
@article{nielsen2020synonymous,
  title={Synonymous mutations and the molecular evolution of SARS-Cov-2 origins},
  author={Wang, Hongru and Pipes, Lenore and Nielsen, Rasmus},
  journal={bioRxiv},
  year={2020},
  publisher={Cold Spring Harbor Laboratory}
}
@article{nguyen2015iq,
  title={IQ-TREE: a fast and effective stochastic algorithm for estimating maximum-likelihood phylogenies},
  author={Nguyen, Lam-Tung and Schmidt, Heiko A and Von Haeseler, Arndt and Minh, Bui Quang},
  journal={Molecular biology and evolution},
  volume={32},
  number={1},
  pages={268--274},
  year={2015},
  publisher={Oxford University Press}
}
@article{efron1996bootstrap,
  title={Bootstrap confidence levels for phylogenetic trees},
  author={Efron, Bradley and Halloran, Elizabeth and Holmes, Susan},
  journal={Proceedings of the National Academy of Sciences},
  volume={93},
  number={23},
  pages={13429--13429},
  year={1996},
  publisher={National Acad Sciences}
}
@article{rambaut2000estimating,
  title={Estimating the rate of molecular evolution: incorporating non-contemporaneous sequences into maximum likelihood phylogenies},
  author={Rambaut, Andrew},
  journal={Bioinformatics},
  volume={16},
  number={4},
  pages={395--399},
  year={2000},
  publisher={Oxford University Press}
}
@misc{rambaut2009path,
  title={Path-O-Gen: temporal signal investigation tool},
  author={Rambaut, A},
  year={2009},
  publisher={Version}
}
@article{rambaut2020dynamic,
  title={A dynamic nomenclature proposal for SARS-CoV-2 to assist genomic epidemiology},
  author={Rambaut, Andrew and Holmes, Edward C and Hill, Verity and OToole, Aine and McCrone, John and Ruis, Chris and du Plessis, Louis and Pybus, Oliver},
  journal={bioRxiv},
  year={2020},
  publisher={Cold Spring Harbor Laboratory}
}
@article{ape,
    author = {Paradis, Emmanuel and Schliep, Klaus},
    title = "{ape 5.0: an environment for modern phylogenetics and evolutionary analyses in R}",
    journal = {Bioinformatics},
    volume = {35},
    number = {3},
    pages = {526-528},
    year = {2018},
    month = {07},
    abstract = "{After more than fifteen years of existence, the R package ape has continuously grown its contents, and has been used by a growing community of users. The release of version 5.0 has marked a leap towards a modern software for evolutionary analyses. Efforts have been put to improve efficiency, flexibility, support for ‘big data’ (R’s long vectors), ease of use and quality check before a new release. These changes will hopefully make ape a useful software for the study of biodiversity and evolution in a context of increasing data quantity.ape is distributed through the Comprehensive R Archive Network: http://cran.r-project.org/package=ape. Further information may be found at http://ape-package.ird.fr/.}",
    issn = {1367-4803},
    doi = {10.1093/bioinformatics/bty633},
    url = {https://doi.org/10.1093/bioinformatics/bty633},
    eprint = {https://academic.oup.com/bioinformatics/article-pdf/35/3/526/27699799/bty633.pdf},
}
@article{li2020outbreak,
  title={An outbreak of NCIP (2019-nCoV) infection in China—wuhan, Hubei province, 2019- 2020},
  author={Li, Qun and others},
  journal={China CDC Weekly},
  volume={2},
  number={5},
  pages={79--80},
  year={2020},
  publisher={China CDC Weekly}
}
@article{kozlov2019raxml,
  title={RAxML-NG: a fast, scalable and user-friendly tool for maximum likelihood phylogenetic inference},
  author={Kozlov, Alexey M and Darriba, Diego and Flouri, Tom{\'a}{\v{s}} and Morel, Benoit and Stamatakis, Alexandros},
  journal={Bioinformatics},
  volume={35},
  number={21},
  pages={4453--4455},
  year={2019},
  publisher={Oxford University Press}
}
@article{edgar2004muscle,
  title={MUSCLE: a multiple sequence alignment method with reduced time and space complexity},
  author={Edgar, Robert C},
  journal={BMC bioinformatics},
  volume={5},
  number={1},
  pages={113},
  year={2004},
  publisher={BioMed Central}
}
@article{junier2010newick,
  title={The Newick utilities: high-throughput phylogenetic tree processing in the UNIX shell},
  author={Junier, Thomas and Zdobnov, Evgeny M},
  journal={Bioinformatics},
  volume={26},
  number={13},
  pages={1669--1670},
  year={2010},
  publisher={Oxford University Press}
}
@misc{WHO,
    title = {Coronavirus disease 2019 (COVID-19) Situation Report –41},
    author = "{World Health Organization}",
    year= {2020},
    note = {\url{https://www.who.int/docs/default-source/coronaviruse/situation-reports/20200301-sitrep-41-covid-19.pdf?sfvrsn=6768306d_2}},
    note = {Accessed: 5-8-2020},
}
@article{li2020potential,
  title={Potential of large “first generation” human-to-human transmission of 2019-nCoV},
  author={Li, Xingguang and Zai, Junjie and Wang, Xiaomei and Li, Yi},
  journal={Journal of medical virology},
  volume={92},
  number={4},
  pages={448--454},
  year={2020},
  publisher={Wiley Online Library}
}
@article{benvenuto2020global,
  title={The global spread of 2019-nCoV: a molecular evolutionary analysis},
  author={Benvenuto, Domenico and Giovanetti, Marta and Salemi, Marco and Prosperi, Mattia and De Flora, Cecilia and Junior Alcantara, Luiz Carlos and Angeletti, Silvia and Ciccozzi, Massimo},
  journal={Pathogens and Global Health},
  volume={114},
  number={2},
  pages={64--67},
  year={2020},
  publisher={Taylor \& Francis}
}
@article{li2020transmission,
  title={Transmission dynamics and evolutionary history of 2019-nCoV},
  author={Li, Xingguang and Wang, Wei and Zhao, Xiaofang and Zai, Junjie and Zhao, Qiang and Li, Yi and Chaillon, Antoine},
  journal={Journal of medical virology},
  year={2020},
  publisher={Wiley Online Library}
}
@article{tang2020,
    author = {Tang, Xiaolu and Wu, Changcheng and Li, Xiang and Song, Yuhe and Yao, Xinmin and Wu, Xinkai and Duan, Yuange and Zhang, Hong and Wang, Yirong and Qian, Zhaohui and Cui, Jie and Lu, Jian},
    title = "{On the origin and continuing evolution of SARS-CoV-2}",
    journal = {National Science Review},
    year = {2020},
    month = {03},
    abstract = "{The SARS-CoV-2 epidemic started in late December 2019 in Wuhan, China, and has since impacted a large portion of China and raised major global concern. Herein, we investigated the extent of molecular divergence between SARS-CoV-2 and other related coronaviruses. Although we found only 4\\% variability in genomic nucleotides between SARS-CoV-2 and a bat SARS-related coronavirus (SARSr-CoV; RaTG13), the difference at neutral sites was 17\\%, suggesting the divergence between the two viruses is much larger than previously estimated. Our results suggest that the development of new variations in functional sites in the receptor-binding domain (RBD) of the spike seen in SARS-CoV-2 and viruses from pangolin SARSr-CoVs are likely caused by mutations and natural selection besides recombination. Population genetic analyses of 103 SARS-CoV-2 genomes indicated that these viruses evolved into two major types (designated L and S), that are well defined by two different SNPs that show nearly complete linkage across the viral strains sequenced to date. Although the L type (∼70\\%) is more prevalent than the S type (∼30\\%), the S type was found to be the ancestral version. Whereas the L type was more prevalent in the early stages of the outbreak in Wuhan, the frequency of the L type decreased after early January 2020. Human intervention may have placed more severe selective pressure on the L type, which might be more aggressive and spread more quickly. On the other hand, the S type, which is evolutionarily older and less aggressive, might have increased in relative frequency due to relatively weaker selective pressure. These findings strongly support an urgent need for further immediate, comprehensive studies that combine genomic data, epidemiological data, and chart records of the clinical symptoms of patients with coronavirus disease 2019 (COVID-19).}",
    issn = {2095-5138},
    doi = {10.1093/nsr/nwaa036},
    url = {https://doi.org/10.1093/nsr/nwaa036},
    note = {nwaa036},
    eprint = {https://academic.oup.com/nsr/advance-article-pdf/doi/10.1093/nsr/nwaa036/32892216/nwaa036.pdf},
}
@article {Fernandes2020.05.04.075945,
	author = {Fernandes, Jason D. and Hinrichs, Angie S. and Clawson, Hiram and Navarro Gonzalez, Jairo and Lee, Brian T. and Nassar, Luis R. and Raney, Brian J. and Rosenbloom, Kate R. and Nerli, Santrupti and Rao, Arjun and Schmelter, Daniel and Zweig, Ann S. and Lowe, Todd M. and Ares, Manuel and Corbet-Detig, Russ and Kent, W. James and Haussler, David and Haeussler, Maximilian},
	title = {The UCSC SARS-CoV-2 Genome Browser},
	elocation-id = {2020.05.04.075945},
	year = {2020},
	doi = {10.1101/2020.05.04.075945},
	publisher = {Cold Spring Harbor Laboratory},
	abstract = {Background Researchers are generating molecular data pertaining to the SARS-CoV-2 RNA genome and its proteins at an unprecedented rate during the COVID-19 pandemic. As a result, there is a critical need for rapid and continuously updated access to the latest molecular data in a format in which all data can be quickly cross-referenced and compared. We adapted our genome browser visualization tool to the viral genome for this purpose. Molecular data, curated from published studies or from database submissions, are mapped to the viral genome and grouped together into {\textquotedblleft}annotation tracks{\textquotedblright} where they can be visualized along the linear map of the viral genome sequence and programmatically downloaded in standard format for analysis.Results The UCSC Genome Browser for SARS-CoV-2 (https://genome.ucsc.edu/covid19.html) provides continuously updated access to the mutations in the many thousands of SARS-CoV-2 genomes deposited in GISAID and the international nucleotide sequencing databases, displayed alongside phylogenetic trees. These data are augmented with alignments of bat, pangolin, and other animal and human coronavirus genomes, including per-base evolutionary rate analysis. All available annotations are cross-referenced on the virus genome, including those from major databases (PDB, RFAM, IEDB, UniProt) as well as up-to-date individual results from preprints. Annotated data include predicted and validated immune epitopes, promising antibodies, RT-PCR and sequencing primers, CRISPR guides (from research, diagnostics, vaccines, and therapies), and points of interaction between human and viral genes. As a community resource, any user can add manual annotations which are quality checked and shared publicly on the browser the next day.Conclusions We invite all investigators to contribute additional data and annotations to this resource to accelerate research and development activities globally. Contact us at genome-www{at}soe.ucsc.edu with data suggestions or requests for support for adding data. Rapid sharing of data will accelerate SARS-CoV-2 research, especially when researchers take time to integrate their data with those from other labs on a widely-used community browser platform with standardized machine-readable data formats, such as the SARS-CoV-2 Genome Browser.Competing Interest StatementA.S.H., H.C, J.N.G., B.T.L., L.R.N., B.J.R., K.R.R., D.S., A.S.Z., W.J.K., D.H., and M.H. receive royalties from the sale of UCSC Genome Browser source code, LiftOver, GBiB, and GBiC licenses to commercial entities. W.J.K. owns Kent Informatics.},
	URL = {https://www.biorxiv.org/content/early/2020/05/04/2020.05.04.075945},
	eprint = {https://www.biorxiv.org/content/early/2020/05/04/2020.05.04.075945.full.pdf},
	journal = {bioRxiv}
}
@article{spielman2015pyvolve,
  title={Pyvolve: a flexible Python module for simulating sequences along phylogenies},
  author={Spielman, Stephanie J and Wilke, Claus O},
  journal={PloS one},
  volume={10},
  number={9},
  pages={e0139047},
  year={2015},
  publisher={Public Library of Science}
}
@article{van2020emergence,
  title={Emergence of genomic diversity and recurrent mutations in SARS-CoV-2},
  author={van Dorp, Lucy and Acman, Mislav and Richard, Damien and Shaw, Liam P and Ford, Charlotte E and Ormond, Louise and Owen, Christopher J and Pang, Juanita and Tan, Cedric CS and Boshier, Florencia AT and others},
  journal={Infection, Genetics and Evolution},
  pages={104351},
  year={2020},
  publisher={Elsevier}
}
@article{rambaut2016exploring,
  title={Exploring the temporal structure of heterochronous sequences using TempEst (formerly Path-O-Gen)},
  author={Rambaut, Andrew and Lam, Tommy T and Max Carvalho, Luiz and Pybus, Oliver G},
  journal={Virus evolution},
  volume={2},
  number={1},
  pages={vew007},
  year={2016},
  publisher={Oxford University Press}
}
@article{suchard2018bayesian,
  title={Bayesian phylogenetic and phylodynamic data integration using BEAST 1.10},
  author={Suchard, Marc A and Lemey, Philippe and Baele, Guy and Ayres, Daniel L and Drummond, Alexei J and Rambaut, Andrew},
  journal={Virus evolution},
  volume={4},
  number={1},
  pages={vey016},
  year={2018},
  publisher={Oxford University Press}
}
@article{lemey2020accommodating,
  title={Accommodating individual travel history, global mobility, and unsampled diversity in phylogeography: a SARS-CoV-2 case study.},
  author={Lemey, Philippe and Hong, Samuel and Hill, Verity and Baele, Guy and Poletto, Chiara and Colizza, Vittoria and O'Toole, Aine and McCrone, John T and Andersen, Kristian G and Worobey, Michael and others},
  journal={bioRxiv},
  year={2020},
  publisher={Cold Spring Harbor Laboratory}
}
@article{li2020evolutionary,
  title={Evolutionary history, potential intermediate animal host, and cross-species analyses of SARS-CoV-2},
  author={Li, Xingguang and Zai, Junjie and Zhao, Qiang and Nie, Qing and Li, Yi and Foley, Brian T and Chaillon, Antoine},
  journal={Journal of medical virology},
  volume={92},
  number={6},
  pages={602--611},
  year={2020},
  publisher={Wiley Online Library}
}
@article{gomez2020mapping,
  title={Mapping genome variation of SARS-CoV-2 worldwide highlights the impact of COVID-19 super-spreaders},
  author={Gomez-Carballa, Alberto and Bello, Xabi and Pardo-Seco, Jacobo and Martinon-Torres, Federico and Salas, Antonio},
  journal={Genome Research},
  pages={gr--266221},
  year={2020},
  publisher={Cold Spring Harbor Lab}
}
@article{yu2020decoding,
  title={Decoding the evolution and transmissions of the novel pneumonia coronavirus (SARS-CoV-2/HCoV-19) using whole genomic data},
  author={Yu, Wen-Bin and Tang, Guang-Da and Zhang, Li and Corlett, Richard T},
  journal={Zoological Research},
  volume={41},
  number={3},
  pages={247},
  year={2020},
  publisher={Editorial Office of Zoological Research, Kunming Institute of Zoology, The~…}
}
@article{morel2020phylogenetic,
  title={Phylogenetic analysis of SARS-CoV-2 data is difficult},
  author={Morel, Benoit and Barbera, Pierre and Czech, Lucas and Bettisworth, Ben and Huebner, Lukas and Lutteropp, Sarah and Serdari, Dora and Kostaki, Evangelia-Georgia and Mamais, Ioannis and Kozlov, Alexey and others},
  journal={bioRxiv},
  year={2020},
  publisher={Cold Spring Harbor Laboratory}
}
@article{shen2020comprehensive,
  title={Comprehensive genome analysis of 6,000 USA SARS-CoV-2 isolates reveals haplotype signatures and localized transmission patterns by state and by country},
  author={Shen, Lishuang and Bard, Jennifer Dien and Biegel, Jaclyn A and Judkins, Alexander R and Gai, Xiaowu},
  journal={medRxiv},
  year={2020},
  publisher={Cold Spring Harbor Laboratory Press}
}
@article{zhang2020origin,
  title={Origin and evolution of the 2019 novel coronavirus},
  author={Zhang, Liangsheng and Shen, Fu-ming and Chen, Fei and Lin, Zhenguo},
  journal={Clinical Infectious Diseases},
  year={2020}
}
@article{lai2020early,
  title={Early phylogenetic estimate of the effective reproduction number of SARS-CoV-2},
  author={Lai, Alessia and Bergna, Annalisa and Acciarri, Carla and Galli, Massimo and Zehender, Gianguglielmo},
  journal={Journal of medical virology},
  volume={92},
  number={6},
  pages={675--679},
  year={2020},
  publisher={Wiley Online Library}
}
@article{nie2020phylogenetic,
  title={Phylogenetic and phylodynamic analyses of SARS-CoV-2},
  author={Nie, Qing and Li, Xingguang and Chen, Wei and Liu, Dehui and Chen, Yingying and Li, Haitao and Li, Dongying and Tian, Mengmeng and Tan, Wei and Zai, Junjie},
  journal={Virus research},
  volume={287},
  pages={198098},
  year={2020},
  publisher={Elsevier}
}
@article{li2020bayesian,
  title={Bayesian phylodynamic inference on the temporal evolution and global transmission of SARS-CoV-2},
  author={Li, Jianguo and Li, Zhen and Cui, Xiaogang and Wu, Changxin},
  journal={The Journal of infection},
  year={2020},
  publisher={Elsevier}
}
@article{giovanetti2020first,
  title={The first two cases of 2019-nCoV in Italy: Where they come from?},
  author={Giovanetti, Marta and Benvenuto, Domenico and Angeletti, Silvia and Ciccozzi, Massimo},
  journal={Journal of medical virology},
  volume={92},
  number={5},
  pages={518--521},
  year={2020},
  publisher={Wiley Online Library}
}
@article{duchene2020temporal,
  title={Temporal signal and the phylodynamic threshold of SARS-CoV-2},
  author={Duchene, Sebastian and Featherstone, Leo and Haritopoulou-Sinanidou, Melina and Rambaut, Andrew and Lemey, Philippe and Baele, Guy},
  journal={bioRxiv},
  year={2020},
  publisher={Cold Spring Harbor Laboratory}
}
@article{10.1093/molbev/msaa163,
    author = {Duchene, Sebastian and Lemey, Philippe and Stadler, Tanja and Ho, Simon Y W and Duchene, David A and Dhanasekaran, Vijaykrishna and Baele, Guy},
    title = "{Bayesian Evaluation of Temporal Signal in Measurably Evolving Populations}",
    journal = {Molecular Biology and Evolution},
    year = {2020},
    month = {07},
    abstract = "{Phylogenetic methods can use the sampling times of molecular sequence data to calibrate the molecular clock, enabling the estimation of evolutionary rates and timescales for rapidly evolving pathogens and data sets containing ancient DNA samples. A key aspect of such calibrations is whether a sufficient amount of molecular evolution has occurred over the sampling time window, that is, whether the data can be treated as having come from a measurably evolving population. Here, we investigate the performance of a fully Bayesian evaluation of temporal signal (BETS) in sequence data. The method involves comparing the fit to the data of two models: a model in which the data are accompanied by the actual (heterochronous) sampling times, and a model in which the samples are constrained to be contemporaneous (isochronous). We conducted simulations under a wide range of conditions to demonstrate that BETS accurately classifies data sets according to whether they contain temporal signal or not, even when there is substantial among-lineage rate variation. We explore the behavior of this classification in analyses of five empirical data sets: modern samples of A/H1N1 influenza virus, the bacterium Bordetella pertussis, coronaviruses from mammalian hosts, ancient DNA from Hepatitis B virus, and mitochondrial genomes of dog species. Our results indicate that BETS is an effective alternative to other tests of temporal signal. In particular, this method has the key advantage of allowing a coherent assessment of the entire model, including the molecular clock and tree prior which are essential aspects of Bayesian phylodynamic analyses.}",
    issn = {0737-4038},
    doi = {10.1093/molbev/msaa163},
    url = {https://doi.org/10.1093/molbev/msaa163},
    note = {msaa163},
    eprint = {https://academic.oup.com/mbe/advance-article-pdf/doi/10.1093/molbev/msaa163/33724111/msaa163.pdf},
}
@article{baele2016genealogical,
  title={Genealogical working distributions for Bayesian model testing with phylogenetic uncertainty},
  author={Baele, Guy and Lemey, Philippe and Suchard, Marc A},
  journal={Systematic Biology},
  volume={65},
  number={2},
  pages={250--264},
  year={2016},
  publisher={Oxford University Press}
}
@article{hasegawa1985dating,
  title={Dating of the human-ape splitting by a molecular clock of mitochondrial DNA},
  author={Hasegawa, Masami and Kishino, Hirohisa and Yano, Taka-aki},
  journal={Journal of molecular evolution},
  volume={22},
  number={2},
  pages={160--174},
  year={1985},
  publisher={Springer}
}
